# Supplementary material for: An Evaluation of Natural Environment Interventions for Informal Cancer Caregivers in the Community
Source: Int J Environ Res Public Health. 2021 Oct 22;18(21):11124. doi: 10.3390/ijerph182111124 (PMC8583496; doi:10.3390/ijerph182111124)
Supplement: Supplementary file 1 [file ijerph-18-11124-s001.zip]

Archive with 1 entries (1 files):
- ijerph-1436756-supplementary.pdf
